# Supplementary material for: Algorithms for ribosome traffic engineering and their potential in improving host cells' titer and growth rate
Source: Sci Rep. 2020 Dec 3;10:21202. doi: 10.1038/s41598-020-78260-y (PMC7713304; doi:10.1038/s41598-020-78260-y)
Supplement: Supplementary file 1 — Supplementary Information. [file 41598_2020_78260_MOESM1_ESM.zip]

Archive with 17 entries (15 files):
- Code/
- Code/dDensity.m
- Code/example_params.mat
- Code/iterRFMNP.m
- Code/rampEng.m
- Code/rampEngIterate.m
- Code/ReadMe.rtf
- Code/runRFM.m
- Code/testRanpEng.m
- Code/__MACOSX/
- Code/__MACOSX/._dDensity.m
- Code/__MACOSX/._example_params.mat
- Code/__MACOSX/._iterRFMNP.m
- Code/__MACOSX/._rampEng.m
- Code/__MACOSX/._rampEngIterate.m
- Code/__MACOSX/._runRFM.m
- Code/__MACOSX/._testRanpEng.m
