# Supplementary material for: Algorithms for ribosome traffic engineering and their potential in improving host cells' titer and growth rate
Source: Sci Rep. 2020 Dec 3;10:21202. doi: 10.1038/s41598-020-78260-y (PMC7713304; doi:10.1038/s41598-020-78260-y)
Supplement: Supplementary file 1 — Supplementary Information. [file 41598_2020_78260_MOESM1_ESM.zip › Code/dDensity.m]

function y=dDensity(Density,N,init_lambda,lambdas)

%-------------------------------------------------------------------------------------------------------------------------------------------------------
% [init_lambda] is the initiation rates symbolizing external ribosome flux,
% [Lambdas] is the internal vector of elongation rates.
% N=length(Lambdas);
% Density ribosome "Density"
% This function is a helper function for the function runRFM
% It calculates dDensity which is dy/dt in our equation 
% Hadas Zur / Tuller Lab
%-------------------------------------------------------------------------------------------------------------------------------------------------------

    y=zeros(1,N+1);
    y(1)=init_lambda*(1-Density(1))-lambdas(1)*Density(1)*(1-Density(2));
    y(2:(N-1))=lambdas(1:(N-2)).*Density(1:(N-2)).*(1-Density(2:(N-1)))-lambdas(2:(N-1)).*Density(2:(N-1)).*(1-Density(3:N));
    y(N)=lambdas(N-1)*Density(N-1)*(1-Density(N))-lambdas(N)*Density(N);
    y(N+1)=lambdas(N)*Density(N);
    y=y';

end

    
