# Supplementary material for: Algorithms for ribosome traffic engineering and their potential in improving host cells' titer and growth rate
Source: Sci Rep. 2020 Dec 3;10:21202. doi: 10.1038/s41598-020-78260-y (PMC7713304; doi:10.1038/s41598-020-78260-y)
Supplement: Supplementary file 1 — Supplementary Information. [file 41598_2020_78260_MOESM1_ESM.zip › Code/iterRFMNP.m]

function [Density, Rate, PA, Pool] = iterRFMNP(initRates, elongRates, mRNA, poolSize, Z, c, Density)

%-------------------------------------------------------------------------------------------------------------------------------------------------------
% Inputs:       double array initRates: initiation rates vector
%               -----------------------
%               double array elongRates: elongation rates vector
%               ------------------------
%               double array mRNA: mRNA levels vector
%               ------------------
%               double poolSize: total number of ribosomes
%               ----------------
%               double Z: number of free ribosomes
%               ---------
%
% Outputs:      cell array:
%               -----------
%
% Description:  This function solves the differential equation for RFMNP (Raveh et al., 2016)and returns the protein production [Rate], the total amount of protein produced [PA],
%               the ribosome [Density] vector for all genes and the free ribos in the [Pool] at times [T].
%               [Rate{i}(end)], [PA{i}(end)] and [Density{i}(1:N,end)] are the steady state values.
%
% Hadas Zur / Tuller Lab
%-------------------------------------------------------------------------------------------------------------------------------------------------------
G = initRates .* tanh(Z/c);

Rate = nan(length(elongRates),1); PA = nan(length(elongRates),1);

for (i=1:length(elongRates))
    if (isempty(Density{i}))
        initial = zeros(length(elongRates{i})+1,1);
    else
        initial = Density{i};
    end
    [Density{i}, Rate(i), PA(i)] = runRFM(G(i), elongRates{i}, initial);
end
rd = sum(cellfun(@(x)sum(x(1:end-1)), Density).*mRNA);
Zk = poolSize - rd;

Pool = Zk;

end
