# Supplementary material for: Algorithms for ribosome traffic engineering and their potential in improving host cells' titer and growth rate
Source: Sci Rep. 2020 Dec 3;10:21202. doi: 10.1038/s41598-020-78260-y (PMC7713304; doi:10.1038/s41598-020-78260-y)
Supplement: Supplementary file 1 — Supplementary Information. [file 41598_2020_78260_MOESM1_ESM.zip › Code/rampEng.m]

function [bZks, bMutes, belongRates, aMutes] = rampEng( initRates, elongRates, mRNA, poolSize, freeRibos, c, Rate, cseqs, Pool, ...
    chunkSize, codons, ctimes, rePath, ratePer, geneMin, nchunks)
% ------
% Inputs:
%           double array initRates -  initiation rates vector
%           ----------------------
%           CellArray elongRates - each cell contains a double array of elongation rates of each sequence
%           --------------------
%           double array mRNA - mRNA levels of each sequence
%           --------------------
%           double poolSize - total number of ribosomes
%           ---------------
%           double freeRibos - number of free ribosomes
%           ----------------
%           double c - parameter of the model fitting local and global aspects of the free ribosomal pool
%           --------
%           double array Rate - Translation rates
%           -----------------
%           CellArray cseqs - each cell contains sequence
%           ---------------
%           double Pool -  current best free pool
%           -----------
%           double chunkSize - in codons
%           ----------------
%           CellArray codons - codons list
%           ----------------
%           double array ctimes - codon translation time
%           -------------------
%           String rePath - result dir path
%           -------------
%           double array ratePer -  translation Rate limit in percet
%           --------------------
%           geneMin - algoritm type: 
%           -------
%                 1 - Forward Gene Minimization (FGM)
%                 2 - Backward Gene Minimization (BGM)
%                 3 -  Greedy Gene Minimization (GGM)
%           nchunks - number of chuncks at begging/end that allow mutations
%           -------
% Outputs:
%           double array bZks - Free ribosomal pool in each iteration  
%           -----------------
%           CellArray bMutes - The mutations selected in each full iteration with the format (x y z)
%           -----------------
%                                x - sequence number
%                                y - chunck number
%                                z - nucleotide number in chunck
%           belongRates - elongation rates at each iteration
%           -----------
%           CellArray aMutes -  The mutations selected in each full iteration with the codon swapped 
%           ----------------    (e.g. 'TTG->TTA')
%                                
% 

% Description: The mutation selected in each full iteration is the one that most increases the free ribosomal pool while not reducing
% the gene rate by more than ratePer
% Hadas Zur / Tuller Lab

%----

    

    chunkSize = chunkSize*3; % convert to nt
    epsilon = freeRibos*(1.0e-10);
    orfs = cellfun(@(x)(x(1:end-3)), cseqs, 'UniformOutput', false);
    belongRates = elongRates;
    [relRates, absRates] = calcRelRates(Rate);
    bZk = Pool; % current best free pool
    jump = 10;
    
    resPath = fullfile(rePath, 'res'); mkdir(resPath); %result path
    [gcMap, ctMap] = getGCMap(codons, ctimes); % codont translate time to MAP format

    iter = 0;
    
    bZks = []; bMutes = []; aMutes = [];
    
    pbZk = 0; % previous best free pool
    exp = '((bZk-pbZk) > 0)'; %(current best free pool) - (previous best free pool) > 0
    
    while eval(exp)
        
        pbZk = bZk;

        
        cresPath = fullfile(resPath, num2str(iter)); mkdir(cresPath);
        ibZks = nan(length(initRates),1); ibMutes = cell(length(initRates),1); ibelongRatesCell = cell(length(initRates),1); iaMutesCell = cell(length(initRates),1);

        for i=1:jump:10
            from = i; to = i+jump-1;
            if (to > length(orfs))
                to = length(orfs);
            end
            
            [ibZks(i), ibMutes{i}, ibelongRatesCell{i}, iaMutesCell{i}] = rampEngIterate(from, to, bZk, belongRates, orfs, chunkSize, gcMap, ctMap, codons, ctimes, initRates, mRNA, poolSize, freeRibos, c, relRates, ratePer, geneMin, nchunks, absRates);

        end
        if any(~isnan(ibZks))
            [bZk, IX] = max(ibZks);
            
            bMute = ibMutes{IX};
            belongRates{bMute(1)} = ibelongRatesCell{IX};
            aMute = iaMutesCell{IX};
            bZks(end+1,1) = bZk; bMutes{end+1,1} = bMute; aMutes{end+1,1} = aMute;
        else
            bMute = []; aMute = [];
        end
        
        iter
        bZk
        bMute
        save(fullfile(rePath, 'simRampEng.mat'), 'bZks', 'bMutes', 'belongRates', 'aMutes');
        iter = iter+1;
        
        
        
        if (iter == 20)
            break;
        end
        
        exp = '((bZk-pbZk) > 0)';

        
    end

end
%% Calculates relative translation rates to sum of all rates
function [relRates, absRates] = calcRelRates(Rates)

    relRates = nan(length(Rates),1); absRates = nan(length(Rates),1);
    for (i=1:length(Rates))
        relRates(i) = Rates(i)/sum(Rates);
        absRates(i) = Rates(i);
    end

end
%% Given Codons and matching translaslation times, rturns a Matchig Map
function [gcMap, ctMap] = getGCMap(codons, ctimes)

    gcMapStruct = geneticcode;
    names = fieldnames(gcMapStruct);
    gcMap = containers.Map;
    ctMap = containers.Map;
    for (i=2:length(names)-1)
        val = getfield(gcMapStruct, names{i});
        if (~strcmp(val, '*'))
            if (isKey(gcMap, val))
                gcMap(val) = [gcMap(val);names(i)];
                ctMap(val) = [ctMap(val); ctimes(strcmp(names{i}, codons))];
            else
                gcMap(val) = names{i};
                ctMap(val) = ctimes(strcmp(names{i}, codons));
            end
        end
    end

end
