# Supplementary material for: Algorithms for ribosome traffic engineering and their potential in improving host cells' titer and growth rate
Source: Sci Rep. 2020 Dec 3;10:21202. doi: 10.1038/s41598-020-78260-y (PMC7713304; doi:10.1038/s41598-020-78260-y)
Supplement: Supplementary file 1 — Supplementary Information. [file 41598_2020_78260_MOESM1_ESM.zip › Code/rampEngIterate.m]

function [bZk, bMute, nbelongRates, aMute] = rampEngIterate(from, to, bZk, belongRates, orfs, chunkSize, gcMap, ctMap, codons, ctimes, initRates, mRNA, poolSize, freeRibos, c, relRates, ratePer, geneMin, nchunks, absRates)
%-------------------------------------------------------------------------------------------------------------------------------------------------------
%         double from - first index of the iteration
%         -----------
%         double to - last index of iteration
%         ---------
%         doubleb Zk - current best free pool
%         --------------------
%         CellArray belongRates - each cell contains a double array of elongation rates of each sequence
%         --------------------
%         CellArray orfs - each cell contains orf
%         --------------
%         double chunkSize - in codons
%         ----------------
%         Map gcMap - Map of AA to codons
%         ---------
%         Map ctMap - Map of AA to codon translation rates
%         ---------
%         CellArray codons - codons list
%         ----------------
%         double array ctimes - codon translation time
%         -------------------
%         double array initRates -  initiation rates vector 
%         ----------------------
%         double array mRNA - mRNA levels of each sequence 
%         -----------------
%         double poolSize - total number of ribosomes 
%         ---------------
%         double freeRibos - number of free ribosomes 
%         ----------------
%         double c - parameter of the model fitting local and global aspects of the free ribosomal pool 
%         --------
%         double array relRates - relative rates: relRates(i)/sum(Rates)
%         ---------------------
%         double array absRates - Translation rates
%         ---------------------
%         double array ratePer -  translation Rate limit in percet 
%         --------------------
%         geneMin - algoritm type: 
%         -------
%                 1 - Forward Gene Minimization (FGM)
%                 2 - Backward Gene Minimization (BGM)
%                 3 -  Greedy Gene Minimization (GGM)
%         nchunks - number of chuncks at begging/end that allow mutations
%         -------
%
%
%         Notes:
%         lambda - chunk translation rate
% 
%
% Hadas Zur / Tuller Lab
%-------------------------------------------------------------------------------------------------------------------------------------------------------


   
    tic
    if (geneMin == 1) % Forward Gene Minimization (FGM)
        [bZk, bMute, nbelongRates, aMute] = reGeneMinMute(from, to, bZk, belongRates, orfs, chunkSize, gcMap, ctMap, codons, ctimes, initRates, mRNA, poolSize, freeRibos, c, relRates, ratePer, nchunks, absRates);
    elseif (geneMin == 2) % Backward Gene Minimization (BGM)
        [bZk, bMute, nbelongRates, aMute] = reGeneMinMuteFBack(from, to, bZk, belongRates, orfs, chunkSize, gcMap, ctMap, codons, ctimes, initRates, mRNA, poolSize, freeRibos, c, relRates, ratePer, nchunks, absRates);
    elseif (geneMin == 3) % Greedy Gene Minimization (GGM) 
        [bZk, bMute, nbelongRates, aMute] = reGeneMinMuteBest(from, to, bZk, belongRates, orfs, chunkSize, gcMap, ctMap, codons, ctimes, initRates, mRNA, poolSize, freeRibos, c, relRates, ratePer, nchunks, absRates);
    end
    toc

end

%% geneMin == 1 Try minimize the number of genes by selecting all the increasing mutations per gene
function [bZk, bMute, nbelongRates, aMute] = reGeneMinMute(from, to, bZk, belongRates, orfs, chunkSize, gcMap, ctMap, codons, ctimes, initRates, mRNA, poolSize, freeRibos, c, relRates, ratePer, nchunks, absRates)
    
    rng('shuffle');

    gbZk = bZk;
    bMute = NaN; nbelongRates = NaN; aMute = NaN;
    bMutes = cell(length(from:to),1); nbelongRatesCell = cell(length(from:to),1); bZks = nan(length(from:to),1); mutesCell = cell(length(from:to),1);
    count = 1;
    for (i=from:to)
        i
        orf = orfs{i};
        telongRates = belongRates;
        bZk = gbZk;
        cnchunks = min(length(belongRates{i}), nchunks);

        for (j=2:cnchunks)
            [chunk, tchunkSize] = getChunk(orf, j, nchunks, chunkSize, cnchunks);

            for (k=1:3:tchunkSize)
                cod = chunk(k:k+2);
                syns = gcMap(nt2aa(cod, 'AlternativeStartCodons', false));
                if (size(syns,1) == 1)
                    continue;
                end
                stimes = ctMap(nt2aa(cod, 'AlternativeStartCodons', false));
                
                [stimes, ti] = sort(stimes, 'descend'); syns = syns(ti); ci = find(strcmp(cod, syns));
                remi = find(stimes < stimes(ci)); stimes(remi) = []; ti(remi) = []; syns(remi) = [];
                
                scount = 1;
                while (~strcmp(cod, syns{scount}))
                    chunk(k:k+2) = syns{scount};
                    [telongRates] = getAndUpdateLam(telongRates, chunk, codons, ctimes, i, j);
                    [Density, Rate, PA, Zk] = iterRFMNP(initRates, telongRates, mRNA, poolSize, freeRibos, c, cell(length(telongRates),1));
                    zexp = 'Zk > bZk';
                    if (eval(zexp))
                        exp = (((relRates(i) - (Rate(i)/sum(Rate)))/relRates(i))*100 <= ratePer) && (((absRates(i) - Rate(i))/absRates(i))*100 <= ratePer);

                        if exp
                            bZk = Zk;
                            bZks(count) = Zk;
                            bMutes{count} = [bMutes{count}; [i,j,k]];

                            nbelongRatesCell{count} = telongRates{i};
                            mutesCell{count} = [mutesCell{count}; [cod '->' syns{scount}]]; 
                            break;
                        else
                            chunk(k:k+2) = cod;
                            [telongRates] = getAndUpdateLam(telongRates, chunk, codons, ctimes, i, j);
                        end
                    else
                        chunk(k:k+2) = cod;
                        [telongRates] = getAndUpdateLam(telongRates, chunk, codons, ctimes, i, j);
                    end
                    scount = scount+1;
                end
            end
            
        end
        

        count = count+1;
        
    end
    [bZk, IX] = max(bZks);

    bMute = bMutes{IX};
    nbelongRates = nbelongRatesCell{IX};
    aMute = mutesCell{IX};
    if isempty(nbelongRates)
        nbelongRates = belongRates;
    end
end

%% geneMin == 2 Try minimize the number of genes by selecting all the increasing mutations per gene but start at the end of the last chunk
function [bZk, bMute, nbelongRates, aMute] = reGeneMinMuteFBack(from, to, bZk, belongRates, orfs, chunkSize, gcMap, ctMap, codons, ctimes, initRates, mRNA, poolSize, freeRibos, c, relRates, ratePer, nchunks, absRates)

    gbZk = bZk;
    bMute = NaN; nbelongRates = NaN; aMute = NaN;
    bMutes = cell(length(from:to),1); nbelongRatesCell = cell(length(from:to),1); bZks = nan(length(from:to),1); mutesCell = cell(length(from:to),1);
    count = 1;
    for (i=from:to)
        orf = orfs{i};
        telongRates = belongRates;
        bZk = gbZk;
        cnchunks = min(length(belongRates{i}), nchunks);

        for (j=cnchunks:-1:2)
            [chunk, tchunkSize] = getChunk(orf, j, nchunks, chunkSize, cnchunks);
            for (k=tchunkSize:-3:1)
                cod = chunk(k-2:k);
                syns = gcMap(nt2aa(cod, 'AlternativeStartCodons', false));
                if (size(syns,1) == 1)
                    continue;
                end
                stimes = ctMap(nt2aa(cod, 'AlternativeStartCodons', false));
                [stimes, ti] = sort(stimes, 'descend'); syns = syns(ti); ci = find(strcmp(cod, syns));
                remi = find(stimes < stimes(ci)); stimes(remi) = []; ti(remi) = []; syns(remi) = [];
                scount = 1;
                while (~strcmp(cod, syns{scount}))
                    chunk(k-2:k) = syns{scount};
                    [lambda] = getLambda(chunk, codons, ctimes);
                    [telongRates] = updateLambda(lambda, telongRates, i, j);
                        
                    [Density, Rate, PA, Zk] = iterRFMNP(initRates, telongRates, mRNA, poolSize, freeRibos, c, cell(length(telongRates),1));
                    zexp = 'Zk > bZk';

                    if (eval(zexp))
                        exp = '(((relRates(i) - (Rate(i)/sum(Rate)))/relRates(i))*100 <= ratePer) && (((absRates(i) - Rate(i))/absRates(i))*100 <= ratePer)';

                        if (eval(exp))
                            bZk = Zk;
                            bZks(count) = Zk;
                            bMutes{count} = [bMutes{count}; [i,j,k-2]];

                            nbelongRatesCell{count} = telongRates{i};
                            mutesCell{count} = [mutesCell{count}; [cod '->' syns{scount}]]; 
                            break;
                        else
                            chunk(k-2:k) = cod;
                            [lambda] = getLambda(chunk, codons, ctimes);
                            [telongRates] = updateLambda(lambda, telongRates, i, j);

                        end
                    else
                        chunk(k-2:k) = cod;
                        [lambda] = getLambda(chunk, codons, ctimes);
                        [telongRates] = updateLambda(lambda, telongRates, i, j);

                    end
                    scount = scount+1;
                end
            end
            
        end
        
        count = count+1;
        
    end
    
    [bZk, IX] = max(bZks);

    bMute = bMutes{IX};
    nbelongRates = nbelongRatesCell{IX};
    aMute = mutesCell{IX};
    
end

%% geneMin == 3 Try minimize the number of genes by greedily selecting all the increasing mutations per gene
function [bZk, bMute, nbelongRates, aMute] = reGeneMinMuteBest(from, to, bZk, belongRates, orfs, chunkSize, gcMap, ctMap, codons, ctimes, initRates, mRNA, poolSize, freeRibos, c, relRates, ratePer, nchunks, absRates)

    gbZk = bZk;
    bMute = NaN; nbelongRates = NaN; aMute = NaN;
    bMutes = cell(length(from:to),1); nbelongRatesCell = cell(length(from:to),1); bZks = nan(length(from:to),1); mutesCell = cell(length(from:to),1);
    count = 1;
    for (i=from:to)
        orf = orfs{i};
        telongRates = belongRates;
        bZk = gbZk;
        jbZks = 1;
        while (~isempty(jbZks))
            [jbZks, jbMutes, jbelongRates, jchunks, jmutes] = getBestMute(bZk, i, orf, chunkSize, telongRates, gcMap, ctMap, codons, ctimes, initRates, mRNA, poolSize, freeRibos, c, relRates, ratePer, nchunks, absRates);
            if (~isempty(jbZks))
                [bZk, IX] = max(jbZks);
                bMute = jbMutes{IX};
                telongRates{i} = jbelongRates{IX};
                mute = jmutes{IX};
                % Update gene vector
                [orf] = updateChunk(orf, bMute(2), chunkSize, jchunks{IX});
                bZks(count) = bZk;
                bMutes{count} = [bMutes{count}; bMute];
                nbelongRatesCell{count} = telongRates{i};
                mutesCell{count}  = [mutesCell{count}; mute];
            end
        end 
                    
        count = count+1;
        
    end
    
    [bZk, IX] = max(bZks);
    bMute = bMutes{IX};
    nbelongRates = nbelongRatesCell{IX};
    aMute = mutesCell{IX};
    
end

function [jbZks, jbMutes, jbelongRates, jchunks, jmutes] = getBestMute(bZk, i, orf, chunkSize, belongRates, gcMap, ctMap, codons, ctimes, initRates, mRNA, poolSize, freeRibos, c, relRates, ratePer, nchunks, absRates)

    jbZks = []; jbMutes = {}; jbelongRates = {}; jchunks = {}; jmutes = {};
    cnchunks = min(length(belongRates{i}), nchunks);
    for (j=2:cnchunks)
        [chunk, tchunkSize] = getChunk(orf, j, nchunks, chunkSize, cnchunks); 
        for (k=1:3:tchunkSize)
            cod = chunk(k:k+2);
            syns = gcMap(nt2aa(cod, 'AlternativeStartCodons', false));
            if (size(syns,1) == 1)
                continue;
            end
            stimes = ctMap(nt2aa(cod, 'AlternativeStartCodons', false));
            [stimes, ti] = sort(stimes, 'descend'); syns = syns(ti); ci = find(strcmp(cod, syns));
            remi = find(stimes < stimes(ci)); stimes(remi) = []; ti(remi) = []; syns(remi) = [];
            syns = syns([1,length(syns)]);
            
            scount = 1;
            while (~strcmp(cod, syns{scount}))
                telongRates = belongRates;
                [chunk] = getChunk(orf, j, nchunks, chunkSize, cnchunks);
                chunk(k:k+2) = syns{scount};
                [lambda] = getLambda(chunk, codons, ctimes);
                [telongRates] = updateLambda(lambda, telongRates, i, j);

                
                [Density, Rate, PA, Zk] = iterRFMNP(initRates, telongRates, mRNA, poolSize, freeRibos, c, cell(length(telongRates),1));
                zexp = 'Zk > bZk';                   
                if (eval(zexp))
                    exp = '(((relRates(i) - (Rate(i)/sum(Rate)))/relRates(i))*100 <= ratePer) && (((absRates(i) - Rate(i))/absRates(i))*100 <= ratePer)';
                    if (eval(exp))
                        jbZks(end+1,1) = Zk;
                        jbMutes{end+1,1} = [i,j,k];
                        jbelongRates{end+1,1} = telongRates{i};
                        jchunks{end+1,1} = chunk;
                        jmutes{end+1,1} = [cod '->' syns{scount}];
                        break;
                    end
                end
                scount = scount+1;
            end
        end
    end
end

%% get lambda translation rate (chunk translation rate) and update 
function [telongRates] = getAndUpdateLam(telongRates, chunk, codons, ctimes, i, j)

    [lambda] = getLambda(chunk, codons, ctimes);
    [telongRates] = updateLambda(lambda, telongRates, i, j);        

end

%% get lambda translation rate (chunk translation rate)
function [lambda] = getLambda(chunk, codons, ctimes)

    lamda = 0;
    for (j=1:3:length(chunk))
        lamda = lamda + ctimes(strcmp(chunk(j:j+2), codons));
    end
    lambda = 1/lamda;

end

%% update telongRates to input lambda (chunk translation rate)
function [telongRates] = updateLambda(lambda, telongRates, i, j)

        telongRates{i}(j) = lambda;

end

%% get Chunk sequence
function [chunk, tchunkSize] = getChunk(orf, j, nchunks, chunkSize, cnchunks)
    if ((j == cnchunks) && (cnchunks < nchunks)) % For the case there are less than 5 chunks and the last chunk is longer than chunkSize
        chunk = orf((chunkSize*j)-chunkSize+1:end);
        tchunkSize = length(chunk);
        return;
    end
    try
        chunk = orf((chunkSize*j)-chunkSize+1:(chunkSize*j));

        tchunkSize = chunkSize;
    catch
        prevChunkEnd = chunkSize*(j-1);
        if (length(orf) > prevChunkEnd)
            if ((doDEC == 0) || (doDEC == 1))
                chunk = orf(prevChunkEnd+1:end);
            else
                chunk = orf(prevChunkEnd+1:end-chunkSize);
                if (isempty(chunk))
                    chunk = orf(prevChunkEnd+1:end);
                end
            end
            tchunkSize = length(chunk);
        else
            chunk = [];
            tchunkSize = 0;
        end
    end
end

%% update orf to input chunk 
function [orf] = updateChunk(orf, j, chunkSize, chunk)
    try
        orf((chunkSize*j)-chunkSize+1:(chunkSize*j)) = chunk;
    catch
        prevChunkEnd = chunkSize*(j-1);
        if (length(orf) > prevChunkEnd)
            orf(prevChunkEnd+1:end) = chunk;
        end
    end
end
