# Supplementary material for: Algorithms for ribosome traffic engineering and their potential in improving host cells' titer and growth rate
Source: Sci Rep. 2020 Dec 3;10:21202. doi: 10.1038/s41598-020-78260-y (PMC7713304; doi:10.1038/s41598-020-78260-y)
Supplement: Supplementary file 1 — Supplementary Information. [file 41598_2020_78260_MOESM1_ESM.zip › Code/runRFM.m]

function [density, rate, pa] = runRFM(init_lambda, Lambdas, initial)

%-------------------------------------------------------------------------------------------------------------------------------------------------------
% This function is used for solving iterRFMNP
% This function solves the differential equation and gives back the protein production "Rate",
% the total amount of protein produced "PA" and the ribosome "Density" vector at times "T".
% Rate(end), PA(end) and Density(1:N,end) are the steady state Rate and Density.
% [init_lambda] is the initiation rates symbolizing external ribosome flux,
% [Lambdas] is the internal vector of elongation rates.
% Hadas Zur / Tuller Lab
%-------------------------------------------------------------------------------------------------------------------------------------------------------

N=length(Lambdas);

% we need to start from a time interval T_int in which we
% solve our deferential equation. We make a guess regarding

T_int=[0,(N^(2))*max(1./[Lambdas'])];

% We start from an empty ststem.
%     initial=zeros(N+1,1);

% We let Matlab solve our deferential equation
sol = ode15s(@(t,y) dDensity(y,N,init_lambda,Lambdas),T_int,initial);

% We return the steady state values
Density=sol.y;
T=sol.x;
Rate=Density(N,:)*Lambdas(N);
PA=Density(N+1,:);

density = Density(:,end); % Instead of Density(1:N,end) the whole vector is returned because of the iter calculation
rate = Rate(end);
pa = PA(end);

end
