# Supplementary material for: Algorithms for ribosome traffic engineering and their potential in improving host cells' titer and growth rate
Source: Sci Rep. 2020 Dec 3;10:21202. doi: 10.1038/s41598-020-78260-y (PMC7713304; doi:10.1038/s41598-020-78260-y)
Supplement: Supplementary file 1 — Supplementary Information. [file 41598_2020_78260_MOESM1_ESM.zip › Code/testRanpEng.m]

%------
% Inputs:
%           double array initRates -  initiation rates vector
%           CellArray elongRates - each cell contains a double array of elongation rates of each sequence
%           double array mRNA - mRNA levels of each sequence
%           double poolSize - total number of ribosomes
%           double freeRibos - number of free ribosomes
%           double c - parameter of the model fitting local and global aspects of the free ribosomal pool
%           double array Rate - Translation rates
%           Map gcMap - Map of AA to codons
%           Map ctMap - Map of AA to codon translation rates
%           CellArray cseqs - each cell contains sequence
%           double Pool -  current best free pool
%           double chunkSize - in codons
%           CellArray codons - codons list
%           double array ctimes - codon translation time
%           String rePath - result dir path
%           double array ratePer -  translation Rate limit in percet
%           geneMin - algoritm type: 
%                 1 - Forward Gene Minimization (FGM)
%                 2 - Backward Gene Minimization (BGM)
%                 3 -  Greedy Gene Minimization (GGM)
%           nchunks - number of chuncks at begging/end that allow mutations
% Outputs:
%           double array bZks - Free ribosomal pool in each iteration  
%           CellArray bMutes - The mutations selected in each full iteration with the format (x y z)
%                                x - sequence number
%                                y - chunck number
%                                z - nucleotide number in chunck
%           belongRates - elongation rates at each iteration
%           CellArray aMutes -  The mutations selected in each full iteration with the codon swapped 
%                                (e.g. 'TTG->TTA')
% 
%
% Description: This function enables running all modes of the rampEng
% 'example_params.mat' holds the parameters of an example cell traits
%
%----


load('example_params.mat')
rePath = fullfile(pwd, 'res');
inital_Density = cell(length(initRates),1);

nchunks = 5;
ratePer = [50];
geneMin = 3;

[Density, Rate, PA, Pool] = iterRFMNP(initRates, elongRates, mRNA, poolSize, freeRibos, c, inital_Density);

for i = 1:length(ratePer)
[bZks, bMutes, belongRates, aMutes] = rampEng( initRates, elongRates, mRNA, poolSize, freeRibos, c, Rate, cseqs, Pool, ...
    chunkSize, codons, ctimes, rePath, ratePer(i), geneMin, nchunks)
end
